# Supplementary material for: ﻿New Helminthosporium (Massarinaceae, Dothideomycetes) and Nigrospora (Incertae sedis, Sordariomycetes) species associated with walnut (Juglansregia L.) in China
Source: MycoKeys. 2024 Oct 11;109:265–84. doi: 10.3897/mycokeys.109.133431 (PMC11489710; doi:10.3897/mycokeys.109.133431)
Supplement: XML Treatment for Helminthosporium guizhouense [file mycokeys.109.133431-treatment1.xml]

<!DOCTYPE tp:taxon-treatment
  PUBLIC "-//TaxonX//DTD Taxonomic Treatment Publishing DTD v0 20100105//EN" "tax-treatment-NSO.dtd">
<tp:taxon-treatment xmlns:tp="http://www.plazi.org/taxpub"><tp:treatment-meta><kwd-group><label>Taxon classification</label><kwd>
                <named-content content-type="kingdom">Fungi</named-content>
              </kwd><kwd>
                <named-content content-type="order">Pleosporales</named-content>
              </kwd><kwd>
                <named-content content-type="family">Massarinaceae</named-content>
              </kwd></kwd-group><mixed-citation publication-type="journal"><person-group><name><surname>Zou</surname><given-names>Mengting</given-names></name><name><surname>Al-Otibi</surname><given-names>Fatimah</given-names></name><name><surname>Hyde</surname><given-names>Kevin David</given-names></name><name><surname>Wang</surname><given-names>Yong</given-names></name><name><surname>Pan</surname><given-names>Xue-Jun</given-names></name></person-group><article-title>﻿New <italic><tp:taxon-name><tp:taxon-name-part taxon-name-part-type="genus" reg="Helminthosporium">Helminthosporium</tp:taxon-name-part></tp:taxon-name></italic> (<tp:taxon-name><tp:taxon-name-part taxon-name-part-type="family">Massarinaceae</tp:taxon-name-part></tp:taxon-name>, <tp:taxon-name><tp:taxon-name-part taxon-name-part-type="class">Dothideomycetes</tp:taxon-name-part></tp:taxon-name>) and <italic><tp:taxon-name><tp:taxon-name-part taxon-name-part-type="genus" reg="Nigrospora">Nigrospora</tp:taxon-name-part></tp:taxon-name></italic> (Incertae sedis, <tp:taxon-name><tp:taxon-name-part taxon-name-part-type="class">Sordariomycetes</tp:taxon-name-part></tp:taxon-name>) species associated with walnut (<italic><tp:taxon-name><tp:taxon-name-part taxon-name-part-type="genus" reg="Juglans">Juglans</tp:taxon-name-part><tp:taxon-name-part taxon-name-part-type="species" reg="regia">regia</tp:taxon-name-part></tp:taxon-name></italic> L.) in China</article-title><source>MycoKeys</source><day>11</day><month>10</month><year>2024</year><volume>109</volume><fpage>265</fpage><lpage>284</lpage><pub-id pub-id-type="doi">10.3897/mycokeys.109.133431</pub-id></mixed-citation></tp:treatment-meta><tp:nomenclature><label>﻿</label><tp:taxon-name>
              <object-id xmlns:xlink="http://www.w3.org/1999/xlink" content-type="arpha" xlink:type="simple">8CFDB1A2-8D26-5A26-9B65-8FAFD9804B6D</object-id>
              <tp:taxon-name-part taxon-name-part-type="genus" reg="Helminthosporium">Helminthosporium</tp:taxon-name-part>
              <tp:taxon-name-part taxon-name-part-type="species" reg="guizhouense">guizhouense</tp:taxon-name-part>
              <object-id xmlns:xlink="http://www.w3.org/1999/xlink" content-type="mycobank" xlink:type="simple">854537</object-id>
            </tp:taxon-name><tp:taxon-authority>M.T. Zou &amp; Yong Wang bis</tp:taxon-authority><tp:taxon-status xmlns:xlink="http://www.w3.org/1999/xlink" xlink:type="simple">sp. nov.</tp:taxon-status><xref ref-type="fig" rid="F3">Fig. 3a–r</xref></tp:nomenclature><tp:treatment-sec sec-type="etymology" id="SECID0ECWCK"><title>Etymology.</title><p>The name refers to Guizhou, the province where the fungus was collected.</p></tp:treatment-sec><tp:treatment-sec sec-type="diagnosis" id="SECID0EHWCK"><title>Diagnosis.</title><p><italic><tp:taxon-name><tp:taxon-name-part taxon-name-part-type="genus" reg="Helminthosporium">Helminthosporium</tp:taxon-name-part><tp:taxon-name-part taxon-name-part-type="species" reg="guizhouense">guizhouense</tp:taxon-name-part></tp:taxon-name></italic> can easily be distinguished from <italic><tp:taxon-name><tp:taxon-name-part taxon-name-part-type="genus" reg="Helminthosporium">H.</tp:taxon-name-part><tp:taxon-name-part taxon-name-part-type="species" reg="caespitosum">caespitosum</tp:taxon-name-part></tp:taxon-name></italic> by its narrower conidia (13–16 µm vs. 27.3–35.5 µm).</p></tp:treatment-sec><tp:treatment-sec sec-type="material" id="SECID0EDXCK"><title>Type.</title><p>China • Guizhou Province, QianXi City; <named-content xmlns:xlink="http://www.w3.org/1999/xlink" content-type="dwc:verbatimCoordinates" xlink:type="simple"><named-content content-type="geo-json" specific-use="{&#34;type&#34;:&#34;Point&#34;,&#34;coordinates&#34;:[105.920961,26.936550]}" id="NCID0EMXCK" xlink:type="simple">26°56'11.58″N, 105°55'15.46″E</named-content></named-content>; 1235 m; 24 January 2023; from rotten dead branch of <italic><tp:taxon-name><tp:taxon-name-part taxon-name-part-type="genus" reg="Juglans">Juglans</tp:taxon-name-part><tp:taxon-name-part taxon-name-part-type="species" reg="regia">regia</tp:taxon-name-part></tp:taxon-name></italic>, coll. M.T. Zou; HGUP24-0007 (holotype); ex-type culture GUCC23-0011 (<abbrev xmlns:xlink="http://www.w3.org/1999/xlink" xlink:title="internal transcribed spacer" id="ABBRID0E3XCK" xlink:type="simple">ITS</abbrev>: <ext-link xmlns:xlink="http://www.w3.org/1999/xlink" ext-link-type="gen" xlink:href="PP915799" xlink:type="simple">PP915799</ext-link>, <abbrev xmlns:xlink="http://www.w3.org/1999/xlink" xlink:title="partial large subunit nrRNA" id="ABBRID0EFYCK" xlink:type="simple">LSU</abbrev>: <ext-link xmlns:xlink="http://www.w3.org/1999/xlink" ext-link-type="gen" xlink:href="PP949847" xlink:type="simple">PP949847</ext-link>, <italic><abbrev xmlns:xlink="http://www.w3.org/1999/xlink" xlink:title="partial DNA-directed RNA polymerase II second largest subunit" id="ABBRID0EPYCK" xlink:type="simple">rpb2</abbrev></italic>: <ext-link xmlns:xlink="http://www.w3.org/1999/xlink" ext-link-type="gen" xlink:href="PP947940" xlink:type="simple">PP947940</ext-link>; <abbrev xmlns:xlink="http://www.w3.org/1999/xlink" xlink:title="18S small subunit ribosomal RNA" id="ABBRID0EYYCK" xlink:type="simple">SSU</abbrev>: <ext-link xmlns:xlink="http://www.w3.org/1999/xlink" ext-link-type="gen" xlink:href="PP949912" xlink:type="simple">PP949912</ext-link>).</p></tp:treatment-sec><tp:treatment-sec sec-type="description" id="SECID0EBZCK"><title>Description on the natural substrate.</title><p>Colonies hairy, brown, or blackish-brown, in groups. Mycelium partly immersed in the substratum, towards the surface forming stroma-like aggregations of light to brown pseudoparenchymatous cells.</p></tp:treatment-sec><tp:treatment-sec sec-type="description" id="SECID0EGZCK"><title>Culture characteristics.</title><p>Colony on <abbrev xmlns:xlink="http://www.w3.org/1999/xlink" xlink:title="potato dextrose agar" id="ABBRID0EMZCK" xlink:type="simple">PDA</abbrev> 25 mm diam after 2 weeks in an incubator under dark conditions at 28 °C, irregular circular, fat, raised, undulate, rough, with white and denser mycelium at the center, with white to deep-gray to creamy yellow, entire margin; reverse cream to yellow, with dark yellowish-brown spots. Teleomorph: Unknown. Anamorph: Conidiophores macronematous, erect, straight, or slightly curved, cylindrical, smooth, 171–718 μm long, 12–25 μm wide at the base, tapering to 7–13.5 μm near the apex, arising solitary or in fascicles from the stroma cells, erect, simple, straight or flexuous, thick-walled, brown to dark brown, with sympodial proliferation, 1–13-septate. Conidia 61–114 × 13–16 µm (x̄ = 85 × 18, n = 45), gradually tapering to 3–7 μm (x̄ = 5, n = 45) at the distal end, with a 4–10 μm (x̄ = 6, n = 42) wide, blackish-brown to black scars at the base, straight or flexuous, solitary, obclavate to rostrate, smooth-walled, hyaline, pale golden brown to brown, 8–12-distoseptate, with angular lumina; wall up to 6 µm thick.</p><fig id="F3" position="float" orientation="portrait"><object-id xmlns:xlink="http://www.w3.org/1999/xlink" content-type="doi" xlink:type="simple">10.3897/mycokeys.109.133431.figure3</object-id><object-id xmlns:xlink="http://www.w3.org/1999/xlink" content-type="arpha" xlink:type="simple">D982810A-5AA5-54BA-BF14-7CD2A7236C95</object-id><label>Figure 3.</label><caption><p><italic><tp:taxon-name><tp:taxon-name-part taxon-name-part-type="genus" reg="Helminthosporium">Helminthosporium</tp:taxon-name-part><tp:taxon-name-part taxon-name-part-type="species" reg="guizhouense">guizhouense</tp:taxon-name-part></tp:taxon-name></italic> sp. nov. (HGUP24-0008, holotype) on rotten dead branch of <italic><tp:taxon-name><tp:taxon-name-part taxon-name-part-type="genus" reg="Juglans">Juglans</tp:taxon-name-part><tp:taxon-name-part taxon-name-part-type="species" reg="regia">regia</tp:taxon-name-part></tp:taxon-name></italic><bold>a–c</bold> colonies on the natural substrat; <bold>d, e</bold> culture on <abbrev xmlns:xlink="http://www.w3.org/1999/xlink" xlink:title="potato dextrose agar" id="ABBRID0ES1CK" xlink:type="simple">PDA</abbrev> after 2 weeks (<bold>d</bold> above <bold>e</bold> reverse) <bold>f</bold> conidiophore bases, stroma cells, and conidia <bold>l</bold> conidiophore <bold>m</bold> colony, conidiophores, and stroma cells <bold>n</bold> conidiophore <bold>g–k, o–r</bold> conidia. Scale bars: 1000 µm (<bold>a</bold>); 500 µm (<bold>b, c</bold>); 50µm (<bold>f–r</bold>).</p></caption><graphic xmlns:xlink="http://www.w3.org/1999/xlink" xlink:href="mycokeys-109-265-g003.jpg" position="float" orientation="portrait" xlink:type="simple" id="oo_1152188.jpg"><uri content-type="original_file" xlink:type="simple">https://binary.pensoft.net/fig/1152188</uri></graphic></fig></tp:treatment-sec><tp:treatment-sec sec-type="Habit" id="SECID0EP2CK"><title>Habit.</title><p>Saprobic on decaying wood of <italic><tp:taxon-name><tp:taxon-name-part taxon-name-part-type="genus" reg="Juglans">Juglans</tp:taxon-name-part><tp:taxon-name-part taxon-name-part-type="species" reg="regia">regia</tp:taxon-name-part></tp:taxon-name></italic>.</p></tp:treatment-sec><tp:treatment-sec sec-type="distribution" id="SECID0EA3CK"><title>Distribution.</title><p>China, Guizhou Province, Qianxi City</p></tp:treatment-sec><tp:treatment-sec sec-type="material" id="SECID0EF3CK"><title>Other material examined.</title><p>China • Guizhou Province, Qianxi City; <named-content xmlns:xlink="http://www.w3.org/1999/xlink" content-type="dwc:verbatimCoordinates" xlink:type="simple"><named-content content-type="geo-json" specific-use="{&#34;type&#34;:&#34;Point&#34;,&#34;coordinates&#34;:[106.533333,27.550000]}" id="NCID0EO3CK" xlink:type="simple">105°92'E, 26°93'N</named-content></named-content>; 1235 m; 24 January 2023; from rotten dead branch of <italic><tp:taxon-name><tp:taxon-name-part taxon-name-part-type="genus" reg="Juglans">Juglans</tp:taxon-name-part><tp:taxon-name-part taxon-name-part-type="species" reg="regia">regia</tp:taxon-name-part></tp:taxon-name></italic>, coll. M.T. Zou, HGUP24-0008 (holotype); living culture GUCC24-0011, GUCC24-0012, and GUCC24-0013.</p></tp:treatment-sec><tp:treatment-sec sec-type="notes" id="SECID0E53CK"><title>Notes.</title><p>Based on the multi-gene phylogenetic tree (Fig. <xref ref-type="fig" rid="F1">1</xref>), our strains are clustered in a distinct branch adjacent to the strain of <italic><tp:taxon-name><tp:taxon-name-part taxon-name-part-type="genus" reg="Helminthosporium">Helminthosporium</tp:taxon-name-part><tp:taxon-name-part taxon-name-part-type="species" reg="caespitosum">caespitosum</tp:taxon-name-part></tp:taxon-name></italic> (CBS 484.77). Topologically, there is a clear genetic distance between these taxa with ML-BS = 100%, BYPP = 1 support. When comparing the <abbrev xmlns:xlink="http://www.w3.org/1999/xlink" xlink:title="internal transcribed spacer" id="ABBRID0ET4CK" xlink:type="simple">ITS</abbrev>, <abbrev xmlns:xlink="http://www.w3.org/1999/xlink" xlink:title="partial large subunit nrRNA" id="ABBRID0EX4CK" xlink:type="simple">LSU</abbrev>, <italic><abbrev xmlns:xlink="http://www.w3.org/1999/xlink" xlink:title="partial DNA-directed RNA polymerase II second largest subunit" id="ABBRID0E34CK" xlink:type="simple">rpb2</abbrev></italic>, and <abbrev xmlns:xlink="http://www.w3.org/1999/xlink" xlink:title="18S small subunit ribosomal RNA" id="ABBRID0EA5CK" xlink:type="simple">SSU</abbrev> nucleotides of <italic><tp:taxon-name><tp:taxon-name-part taxon-name-part-type="genus" reg="Helminthosporium">H.</tp:taxon-name-part><tp:taxon-name-part taxon-name-part-type="species" reg="guizhouense">guizhouense</tp:taxon-name-part></tp:taxon-name></italic> with <italic><tp:taxon-name><tp:taxon-name-part taxon-name-part-type="genus" reg="Helminthosporium">H.</tp:taxon-name-part><tp:taxon-name-part taxon-name-part-type="species" reg="caespitosum">caespitosum</tp:taxon-name-part></tp:taxon-name></italic> in the clade, there are 22 bp (0 gap) differences of 569 bp in <abbrev xmlns:xlink="http://www.w3.org/1999/xlink" xlink:title="internal transcribed spacer" id="ABBRID0E15CK" xlink:type="simple">ITS</abbrev>, 2 bp (0 gap) differences of 904 bp in <abbrev xmlns:xlink="http://www.w3.org/1999/xlink" xlink:title="partial large subunit nrRNA" id="ABBRID0E55CK" xlink:type="simple">LSU</abbrev>, and 38 bp (0 gap) differences of 401 bp in <abbrev xmlns:xlink="http://www.w3.org/1999/xlink" xlink:title="partial DNA-directed RNA polymerase II second largest subunit" id="ABBRID0EC6CK" xlink:type="simple">rpb2</abbrev>, and 4 bp (0 gap) differences of 1098 bp in <abbrev xmlns:xlink="http://www.w3.org/1999/xlink" xlink:title="18S small subunit ribosomal RNA" id="ABBRID0EG6CK" xlink:type="simple">SSU</abbrev>. Our collection of <italic><tp:taxon-name><tp:taxon-name-part taxon-name-part-type="genus" reg="Helminthosporium">H.</tp:taxon-name-part><tp:taxon-name-part taxon-name-part-type="species" reg="guizhouense">guizhouense</tp:taxon-name-part></tp:taxon-name></italic> (HGUP24-0008) differs significantly from the holotype of <italic><tp:taxon-name><tp:taxon-name-part taxon-name-part-type="genus" reg="Helminthosporium">H.</tp:taxon-name-part><tp:taxon-name-part taxon-name-part-type="species" reg="caespitosum">caespitosum</tp:taxon-name-part></tp:taxon-name></italic> (WU 38825 and WU 38826) (<xref ref-type="bibr" rid="B33">Voglmayr and Jaklitsch 2017</xref>) in the length of conidiophores (171–718 × 9.5–23 µm vs. 27–37 × 12.2–14.5 µm), the size of conidia (61–114 × 13–16 µm vs. 82–109 × 27.3–35.5 µm), the number of septa (8–12 vs. 6–10) and the wall thickness of angular lumina (6 μm vs. 8 μm). In addition, the colonies on the natural substrate of <italic><tp:taxon-name><tp:taxon-name-part taxon-name-part-type="genus" reg="Helminthosporium">H.</tp:taxon-name-part><tp:taxon-name-part taxon-name-part-type="species" reg="guizhouense">guizhouense</tp:taxon-name-part></tp:taxon-name></italic> are hairy, brown, or blackish brown, in groups, whereas <italic><tp:taxon-name><tp:taxon-name-part taxon-name-part-type="genus" reg="Helminthosporium">H.</tp:taxon-name-part><tp:taxon-name-part taxon-name-part-type="species" reg="caespitosum">caespitosum</tp:taxon-name-part></tp:taxon-name></italic> is dark-red-brown, scattered, or crowded. Through our analysis and classification process, we have identified these three strains as a new species <italic><tp:taxon-name><tp:taxon-name-part taxon-name-part-type="genus" reg="Helminthosporium">Helminthosporium</tp:taxon-name-part><tp:taxon-name-part taxon-name-part-type="species" reg="guizhouense">guizhouense</tp:taxon-name-part></tp:taxon-name></italic>.</p></tp:treatment-sec><tp:treatment-sec><!--Section generated to contain objects referenced in tp:taxon-treatment.--><fig id="F1" position="float" orientation="portrait"><object-id xmlns:xlink="http://www.w3.org/1999/xlink" content-type="doi" xlink:type="simple">10.3897/mycokeys.109.133431.figure1</object-id><object-id xmlns:xlink="http://www.w3.org/1999/xlink" content-type="arpha" xlink:type="simple">64FF8DED-DC5F-5783-A092-CEF92F76EBA8</object-id><label>Figure 1.</label><caption><p>The maximum parsimony tree of 96 <italic><tp:taxon-name><tp:taxon-name-part taxon-name-part-type="genus" reg="Helminthosporium">Helminthosporium</tp:taxon-name-part></tp:taxon-name></italic> taxa is based on <abbrev xmlns:xlink="http://www.w3.org/1999/xlink" xlink:title="internal transcribed spacer" id="ABBRID0EYHCK" xlink:type="simple">ITS</abbrev>, <abbrev xmlns:xlink="http://www.w3.org/1999/xlink" xlink:title="partial large subunit nrRNA" id="ABBRID0E3HCK" xlink:type="simple">LSU</abbrev>, <italic><abbrev xmlns:xlink="http://www.w3.org/1999/xlink" xlink:title="partial DNA-directed RNA polymerase II second largest subunit" id="ABBRID0EBICK" xlink:type="simple">rpb2</abbrev></italic>, and <abbrev xmlns:xlink="http://www.w3.org/1999/xlink" xlink:title="18S small subunit ribosomal RNA" id="ABBRID0EFICK" xlink:type="simple">SSU</abbrev> genes. The tree was rooted with <italic><tp:taxon-name><tp:taxon-name-part taxon-name-part-type="genus" reg="Periconia">Periconia</tp:taxon-name-part><tp:taxon-name-part taxon-name-part-type="species" reg="pseudodigitata">pseudodigitata</tp:taxon-name-part></tp:taxon-name></italic> (KT1395). Bootstrap support values for ML greater than 75% and Bayesian posterior probabilities greater than 0.95 are given near nodes, respectively. The new isolates were in red. Ex-type strains were marked by T. The scale bar indicates 0.05 expected changes per site.</p></caption><graphic xmlns:xlink="http://www.w3.org/1999/xlink" xlink:href="mycokeys-109-265-g001.jpg" position="float" orientation="portrait" xlink:type="simple" id="oo_1152186.jpg"><uri content-type="original_file" xlink:type="simple">https://binary.pensoft.net/fig/1152186</uri></graphic></fig></tp:treatment-sec><ref-list><ref id="B33"><mixed-citation xmlns:xlink="http://www.w3.org/1999/xlink" xlink:type="simple"><person-group><name name-style="western"><surname>Voglmayr</surname><given-names>H</given-names></name><name name-style="western"><surname>Jaklitsch</surname><given-names>WM</given-names></name></person-group> (<year>2017</year>) <article-title><italic><tp:taxon-name><tp:taxon-name-part taxon-name-part-type="genus">Corynespora</tp:taxon-name-part></tp:taxon-name></italic>, <italic><tp:taxon-name><tp:taxon-name-part taxon-name-part-type="genus">Exosporium</tp:taxon-name-part></tp:taxon-name></italic> and <italic><tp:taxon-name><tp:taxon-name-part taxon-name-part-type="genus">Helminthosporium</tp:taxon-name-part></tp:taxon-name></italic> revisited-New species and generic reclassification.</article-title><source>Studies in Mycology</source><volume>87</volume>(<issue>1</issue>): <fpage>43</fpage>–<lpage>76</lpage>. <ext-link xlink:href="10.1016/j.simyco.2017.05.001" ext-link-type="doi" xlink:type="simple">https://doi.org/10.1016/j.simyco.2017.05.001</ext-link></mixed-citation></ref></ref-list></tp:taxon-treatment>
