# Supplementary material for: ﻿New Helminthosporium (Massarinaceae, Dothideomycetes) and Nigrospora (Incertae sedis, Sordariomycetes) species associated with walnut (Juglansregia L.) in China
Source: MycoKeys. 2024 Oct 11;109:265–84. doi: 10.3897/mycokeys.109.133431 (PMC11489710; doi:10.3897/mycokeys.109.133431)
Supplement: XML Treatment for Nigrospora yunnanensis [file mycokeys.109.133431-treatment2.xml]

<!DOCTYPE tp:taxon-treatment
  PUBLIC "-//TaxonX//DTD Taxonomic Treatment Publishing DTD v0 20100105//EN" "tax-treatment-NSO.dtd">
<tp:taxon-treatment xmlns:tp="http://www.plazi.org/taxpub"><tp:treatment-meta><kwd-group><label>Taxon classification</label><kwd>
                <named-content content-type="kingdom">Fungi</named-content>
              </kwd><kwd>
                <named-content content-type="order">Xylariales</named-content>
              </kwd><kwd>
                <named-content content-type="family">Apiosporaceae</named-content>
              </kwd></kwd-group><mixed-citation publication-type="journal"><person-group><name><surname>Zou</surname><given-names>Mengting</given-names></name><name><surname>Al-Otibi</surname><given-names>Fatimah</given-names></name><name><surname>Hyde</surname><given-names>Kevin David</given-names></name><name><surname>Wang</surname><given-names>Yong</given-names></name><name><surname>Pan</surname><given-names>Xue-Jun</given-names></name></person-group><article-title>﻿New <italic><tp:taxon-name><tp:taxon-name-part taxon-name-part-type="genus" reg="Helminthosporium">Helminthosporium</tp:taxon-name-part></tp:taxon-name></italic> (<tp:taxon-name><tp:taxon-name-part taxon-name-part-type="family">Massarinaceae</tp:taxon-name-part></tp:taxon-name>, <tp:taxon-name><tp:taxon-name-part taxon-name-part-type="class">Dothideomycetes</tp:taxon-name-part></tp:taxon-name>) and <italic><tp:taxon-name><tp:taxon-name-part taxon-name-part-type="genus" reg="Nigrospora">Nigrospora</tp:taxon-name-part></tp:taxon-name></italic> (Incertae sedis, <tp:taxon-name><tp:taxon-name-part taxon-name-part-type="class">Sordariomycetes</tp:taxon-name-part></tp:taxon-name>) species associated with walnut (<italic><tp:taxon-name><tp:taxon-name-part taxon-name-part-type="genus" reg="Juglans">Juglans</tp:taxon-name-part><tp:taxon-name-part taxon-name-part-type="species" reg="regia">regia</tp:taxon-name-part></tp:taxon-name></italic> L.) in China</article-title><source>MycoKeys</source><day>11</day><month>10</month><year>2024</year><volume>109</volume><fpage>265</fpage><lpage>284</lpage><pub-id pub-id-type="doi">10.3897/mycokeys.109.133431</pub-id></mixed-citation></tp:treatment-meta><tp:nomenclature><label>﻿</label><tp:taxon-name>
              <object-id xmlns:xlink="http://www.w3.org/1999/xlink" content-type="arpha" xlink:type="simple">A666839F-A87E-5F0C-BC50-27AE196CA3ED</object-id>
              <tp:taxon-name-part taxon-name-part-type="genus" reg="Nigrospora">Nigrospora</tp:taxon-name-part>
              <tp:taxon-name-part taxon-name-part-type="species" reg="yunnanensis">yunnanensis</tp:taxon-name-part>
              <object-id xmlns:xlink="http://www.w3.org/1999/xlink" content-type="mycobank" xlink:type="simple">854538</object-id>
            </tp:taxon-name><tp:taxon-authority>M.T. Zou &amp; Yong Wang bis</tp:taxon-authority><tp:taxon-status xmlns:xlink="http://www.w3.org/1999/xlink" xlink:type="simple">sp. nov.</tp:taxon-status><xref ref-type="fig" rid="F4">Fig. 4a–k</xref></tp:nomenclature><tp:treatment-sec sec-type="etymology" id="SECID0ETCDK"><title>Etymology.</title><p>The name refers to Yunnan, the province where the fungus was collected.</p></tp:treatment-sec><tp:treatment-sec sec-type="diagnosis" id="SECID0EYCDK"><title>Diagnosis.</title><p><italic><tp:taxon-name><tp:taxon-name-part taxon-name-part-type="genus" reg="Nigrospora">Nigrospora</tp:taxon-name-part><tp:taxon-name-part taxon-name-part-type="species" reg="yunnanensis">yunnanensis</tp:taxon-name-part></tp:taxon-name></italic> is characterized by black, globose conidia (16.2 × 14.4 µm).</p></tp:treatment-sec><tp:treatment-sec sec-type="material" id="SECID0EJDDK"><title>Type.</title><p>China • Yunnan Province: Lincang City; <named-content xmlns:xlink="http://www.w3.org/1999/xlink" content-type="dwc:verbatimCoordinates" xlink:type="simple"><named-content content-type="geo-json" specific-use="{&#34;type&#34;:&#34;Point&#34;,&#34;coordinates&#34;:[99.946583,23.673911]}" id="NCID0ESDDK" xlink:type="simple">23°40'26.08"N, 99°56'47.70″E</named-content></named-content>; 1900 m; 22 Dec 2023; on <italic><tp:taxon-name><tp:taxon-name-part taxon-name-part-type="genus" reg="Juglans">Juglans</tp:taxon-name-part><tp:taxon-name-part taxon-name-part-type="species" reg="regia">regia</tp:taxon-name-part></tp:taxon-name></italic>, coll. M.T. Zou; HGUP24-0007 (holotype); ex-type culture GUCC24-0008 (<abbrev xmlns:xlink="http://www.w3.org/1999/xlink" xlink:title="internal transcribed spacer" id="ABBRID0ECEDK" xlink:type="simple">ITS</abbrev>: <ext-link xmlns:xlink="http://www.w3.org/1999/xlink" ext-link-type="gen" xlink:href="PP915796" xlink:type="simple">PP915796</ext-link>, <italic><abbrev xmlns:xlink="http://www.w3.org/1999/xlink" xlink:title="translation elongation factor 1-alpha" id="ABBRID0EMEDK" xlink:type="simple">tef1-α</abbrev></italic>: <ext-link xmlns:xlink="http://www.w3.org/1999/xlink" ext-link-type="gen" xlink:href="PP947933" xlink:type="simple">PP947933</ext-link>, <italic><abbrev xmlns:xlink="http://www.w3.org/1999/xlink" xlink:title="partial beta-tubulin" id="ABBRID0EWEDK" xlink:type="simple">tub2</abbrev></italic>: <ext-link xmlns:xlink="http://www.w3.org/1999/xlink" ext-link-type="gen" xlink:href="PP947937" xlink:type="simple">PP947937</ext-link>).</p></tp:treatment-sec><tp:treatment-sec sec-type="description" id="SECID0E6EDK"><title>Culture characteristics.</title><p>Colonies on <abbrev xmlns:xlink="http://www.w3.org/1999/xlink" xlink:title="potato dextrose agar" id="ABBRID0EFFDK" xlink:type="simple">PDA</abbrev> reaching 90 mm diam after ten days at 25 °C. The anterior surface and posterior surface are white, while the mycelium is thick and fluffy. Colonies on <abbrev xmlns:xlink="http://www.w3.org/1999/xlink" xlink:title="Oatmeal Agar" id="ABBRID0EJFDK" xlink:type="simple">OA</abbrev> reach 90 mm diam. after ten days at 25 °C. The mycelium is circular, filiform, fluffy, while the surface and reverse are initially white, becoming gray to black, or black and producing a few black areas with age. Colonies on <abbrev xmlns:xlink="http://www.w3.org/1999/xlink" xlink:title="Malt Extract Agar" id="ABBRID0ENFDK" xlink:type="simple">MEA</abbrev> reaching a diameter of 90 mm after ten days at 25 °C. The mycelium circular, filiform, thick, and fluffy. The surface and reverse are initially white, but they become gray to dark black with abundant black areas spreading from the periphery to the center as they age. Sexual morph undetermined. Asexual morph on <abbrev xmlns:xlink="http://www.w3.org/1999/xlink" xlink:title="Oatmeal Agar" id="ABBRID0ERFDK" xlink:type="simple">OA</abbrev>: Hyphae 2.5–8 µm diam, smooth, hyaline to pale brown, branched, septate. Conidiophores smooth, hyaline to brown, branched, septate, sometimes reduced to conidiogenous cells. Conidiogenous cells (n = 30) 8–14 × 6–10 µm (av. = 10.4 × 8.2 µm), aggregated in clusters on hyphae, pale brown, subglobose to ampulliform. Conidia (n = 40) 14.5–18.5 × 11–17.5 µm (av. = 16.2 × 14.4 µm) solitary, globose to subglobose, black, shiny, smooth, aseptate.</p></tp:treatment-sec><tp:treatment-sec sec-type="habitat" id="SECID0EVFDK"><title>Habitat.</title><p>On <italic><tp:taxon-name><tp:taxon-name-part taxon-name-part-type="genus" reg="Juglans">Juglans</tp:taxon-name-part><tp:taxon-name-part taxon-name-part-type="species" reg="regia">regia</tp:taxon-name-part></tp:taxon-name></italic>.</p></tp:treatment-sec><tp:treatment-sec sec-type="distribution" id="SECID0EGGDK"><title>Known distribution.</title><p>China, Yunnan Province, Lincang city.</p></tp:treatment-sec><tp:treatment-sec sec-type="material" id="SECID0ELGDK"><title>Additional material examined.</title><p>China • Yunnan Province: Lincang city; <named-content xmlns:xlink="http://www.w3.org/1999/xlink" content-type="dwc:verbatimCoordinates" xlink:type="simple"><named-content content-type="geo-json" specific-use="{&#34;type&#34;:&#34;Point&#34;,&#34;coordinates&#34;:[100.566667,24.116667]}" id="NCID0EUGDK" xlink:type="simple">23°67'N, 99°94'E</named-content></named-content>; 1900 m; 22 Dec 2023; on <italic><tp:taxon-name><tp:taxon-name-part taxon-name-part-type="genus" reg="Juglans">Juglans</tp:taxon-name-part><tp:taxon-name-part taxon-name-part-type="species" reg="regia">regia</tp:taxon-name-part></tp:taxon-name></italic>; coll. M.T. Zou; HGUP24-0007; living culture GUCC24-0008, GUCC24-0009, and GUCC24-0010.</p></tp:treatment-sec><tp:treatment-sec sec-type="notes" id="SECID0EDHDK"><title>Notes.</title><p>Three isolates from walnut leaves were obtained in this study and clustered in a well-supported clade distinguished from other known species (Fig. <xref ref-type="fig" rid="F4">4</xref>). <italic><tp:taxon-name><tp:taxon-name-part taxon-name-part-type="genus" reg="Nigrospora">Nigrospora</tp:taxon-name-part><tp:taxon-name-part taxon-name-part-type="species" reg="yunnanensis">yunnanensis</tp:taxon-name-part></tp:taxon-name></italic> formed an independent branch. Morphological differences (Table <xref ref-type="table" rid="T2">2</xref>) support that they belong to different taxa.</p><fig id="F4" position="float" orientation="portrait"><object-id xmlns:xlink="http://www.w3.org/1999/xlink" content-type="doi" xlink:type="simple">10.3897/mycokeys.109.133431.figure4</object-id><object-id xmlns:xlink="http://www.w3.org/1999/xlink" content-type="arpha" xlink:type="simple">9D5E807F-A7BB-54EA-8480-6BF3E57ECB18</object-id><label>Figure 4.</label><caption><p><italic><tp:taxon-name><tp:taxon-name-part taxon-name-part-type="genus" reg="Nigrospora">Nigrospora</tp:taxon-name-part><tp:taxon-name-part taxon-name-part-type="species" reg="yunnanensis">yunnanensis</tp:taxon-name-part></tp:taxon-name></italic> (GUCC23-0008) <bold>a</bold>–<bold>c</bold> culture characteristics on media after ten days (<bold>a</bold> on <abbrev xmlns:xlink="http://www.w3.org/1999/xlink" xlink:title="potato dextrose agar" id="ABBRID0EVIDK" xlink:type="simple">PDA</abbrev><bold>b</bold> on CMA <bold>c</bold> on <abbrev xmlns:xlink="http://www.w3.org/1999/xlink" xlink:title="Oatmeal Agar" id="ABBRID0E4IDK" xlink:type="simple">OA</abbrev>) <bold>d</bold>–<bold>j</bold> conidia attached to conidiogenous cells <bold>k</bold> coiled hyphae. Scale bars: 10 µm (<bold>d–k</bold>).</p></caption><graphic xmlns:xlink="http://www.w3.org/1999/xlink" xlink:href="mycokeys-109-265-g004.jpg" position="float" orientation="portrait" xlink:type="simple" id="oo_1152189.jpg"><uri content-type="original_file" xlink:type="simple">https://binary.pensoft.net/fig/1152189</uri></graphic></fig><table-wrap id="T2" position="float" orientation="portrait"><label>Table 2.</label><caption><p>Comparison of conidia and conidiogenous cells of <italic><tp:taxon-name><tp:taxon-name-part taxon-name-part-type="genus" reg="Nigrospora">Nigrospora</tp:taxon-name-part></tp:taxon-name></italic> species related to this study.</p></caption><table id="TID0EYIFK" rules="all"><tbody><tr><th rowspan="1" colspan="1">Species</th><th rowspan="1" colspan="1">Strain</th><th rowspan="1" colspan="1">Conidia (µm)</th><th rowspan="1" colspan="1">Conidiogenous cells (µm)</th><th rowspan="1" colspan="1">Reference</th></tr><tr><td rowspan="1" colspan="1">
                      <italic>
                        <tp:taxon-name><tp:taxon-name-part taxon-name-part-type="genus" reg="Nigrospora">Nigrospora</tp:taxon-name-part><tp:taxon-name-part taxon-name-part-type="species" reg="endophytica">endophytica</tp:taxon-name-part></tp:taxon-name>
                      </italic>
                    </td><td rowspan="1" colspan="1">URM8462</td><td rowspan="1" colspan="1">10–17.5</td><td rowspan="1" colspan="1">6.2–10</td><td rowspan="1" colspan="1">(<xref ref-type="bibr" rid="B3">Brito et al. 2023</xref>)</td></tr><tr><td rowspan="1" colspan="1">
                      <italic>
                        <tp:taxon-name><tp:taxon-name-part taxon-name-part-type="genus" reg="Nigrospora">N.</tp:taxon-name-part><tp:taxon-name-part taxon-name-part-type="species" reg="guilinensis">guilinensis</tp:taxon-name-part></tp:taxon-name>
                      </italic>
                    </td><td rowspan="1" colspan="1">CGMCC 3.18124</td><td rowspan="1" colspan="1">11.5–15</td><td rowspan="1" colspan="1">6–11 × 4–7.5</td><td rowspan="1" colspan="1">(<xref ref-type="bibr" rid="B35">Wang et al. 2017</xref>)</td></tr><tr><td rowspan="1" colspan="1">
                      <italic>
                        <tp:taxon-name><tp:taxon-name-part taxon-name-part-type="genus" reg="Nigrospora">N.</tp:taxon-name-part><tp:taxon-name-part taxon-name-part-type="species" reg="pernambucoensis">pernambucoensis</tp:taxon-name-part></tp:taxon-name>
                      </italic>
                    </td><td rowspan="1" colspan="1">URM8463</td><td rowspan="1" colspan="1">12.5–20</td><td rowspan="1" colspan="1">5–22.5 × 5–12.5</td><td rowspan="1" colspan="1">(<xref ref-type="bibr" rid="B3">Brito et al. 2023</xref>)</td></tr><tr><td rowspan="1" colspan="1">
                      <italic>
                        <tp:taxon-name><tp:taxon-name-part taxon-name-part-type="genus" reg="Nigrospora">N.</tp:taxon-name-part><tp:taxon-name-part taxon-name-part-type="species" reg="saccharicola">saccharicola</tp:taxon-name-part></tp:taxon-name>
                      </italic>
                    </td><td rowspan="1" colspan="1">CGMCC 3.19362</td><td rowspan="1" colspan="1">13.5–16.5</td><td rowspan="1" colspan="1">7.5–10.5 × 5–7.5</td><td rowspan="1" colspan="1">(<xref ref-type="bibr" rid="B27">Raza et al. 2019</xref>)</td></tr><tr><td rowspan="1" colspan="1">
                      <italic>
                        <tp:taxon-name><tp:taxon-name-part taxon-name-part-type="genus" reg="Nigrospora">N.</tp:taxon-name-part><tp:taxon-name-part taxon-name-part-type="species" reg="vesicularifera">vesicularifera</tp:taxon-name-part></tp:taxon-name>
                      </italic>
                    </td><td rowspan="1" colspan="1">CGMCC 3.19333</td><td rowspan="1" colspan="1">11–19</td><td rowspan="1" colspan="1">7.5–10 × 12.5–15.5</td><td rowspan="1" colspan="1">(<xref ref-type="bibr" rid="B27">Raza et al. 2019</xref>)</td></tr><tr><td rowspan="1" colspan="1">
                      <italic>
                        <tp:taxon-name><tp:taxon-name-part taxon-name-part-type="genus" reg="Nigrospora">N.</tp:taxon-name-part><tp:taxon-name-part taxon-name-part-type="species" reg="yunnanensis">yunnanensis</tp:taxon-name-part></tp:taxon-name>
                      </italic>
                    </td><td rowspan="1" colspan="1">GUCC24-0008</td><td rowspan="1" colspan="1">14.4 × 16.2</td><td rowspan="1" colspan="1">6–10 × 8–14</td><td rowspan="1" colspan="1">This study</td></tr></tbody></table></table-wrap></tp:treatment-sec><ref-list><ref id="B3"><mixed-citation xmlns:xlink="http://www.w3.org/1999/xlink" xlink:type="simple"><person-group><name name-style="western"><surname>Brito</surname><given-names>ACQ</given-names></name><name name-style="western"><surname>Mello</surname><given-names>JF</given-names></name><name name-style="western"><surname>Almeida Souza</surname><given-names>AE</given-names></name><name name-style="western"><surname>Santos Nascimento</surname><given-names>S</given-names></name><name name-style="western"><surname>Souza-Motta</surname><given-names>CM</given-names></name><name name-style="western"><surname>Machado</surname><given-names>AR</given-names></name></person-group> (<year>2023</year>) <article-title>Richness of <italic><tp:taxon-name><tp:taxon-name-part taxon-name-part-type="genus">Nigrospora</tp:taxon-name-part></tp:taxon-name></italic> spp.(<tp:taxon-name><tp:taxon-name-part taxon-name-part-type="family">Apiosporaceae</tp:taxon-name-part></tp:taxon-name>) in <italic><tp:taxon-name><tp:taxon-name-part taxon-name-part-type="genus">Manihot</tp:taxon-name-part><tp:taxon-name-part taxon-name-part-type="species">esculenta</tp:taxon-name-part></tp:taxon-name></italic> in Brazil and the description of three new species.</article-title><source>Mycological Progress</source><volume>22</volume>(<issue>6</issue>): <fpage>37</fpage>. <ext-link xlink:href="10.1007/s11557-023-01887-4" ext-link-type="doi" xlink:type="simple">https://doi.org/10.1007/s11557-023-01887-4</ext-link></mixed-citation></ref><ref id="B35"><mixed-citation xmlns:xlink="http://www.w3.org/1999/xlink" xlink:type="simple"><person-group><name name-style="western"><surname>Wang</surname><given-names>M</given-names></name><name name-style="western"><surname>Liu</surname><given-names>F</given-names></name><name name-style="western"><surname>Crous</surname><given-names>PW</given-names></name><name name-style="western"><surname>Cai</surname><given-names>L</given-names></name></person-group> (<year>2017</year>) <article-title>Phylogenetic reassessment of <italic><tp:taxon-name><tp:taxon-name-part taxon-name-part-type="genus">Nigrospora</tp:taxon-name-part></tp:taxon-name></italic>: Ubiquitous endophytes, plant and human pathogens. Persoonia.</article-title><source>Persoonia</source><volume>39</volume>(<issue>1</issue>): <fpage>118</fpage>–<lpage>142</lpage>. <ext-link xlink:href="10.3767/persoonia.2017.39.06" ext-link-type="doi" xlink:type="simple">https://doi.org/10.3767/persoonia.2017.39.06</ext-link></mixed-citation></ref><ref id="B27"><mixed-citation xmlns:xlink="http://www.w3.org/1999/xlink" xlink:type="simple"><person-group><name name-style="western"><surname>Raza</surname><given-names>M</given-names></name><name name-style="western"><surname>Zhang</surname><given-names>Z</given-names></name><name name-style="western"><surname>Hyde</surname><given-names>KD</given-names></name><name name-style="western"><surname>Diao</surname><given-names>Y</given-names></name><name name-style="western"><surname>Cai</surname><given-names>L</given-names></name></person-group> (<year>2019</year>) <article-title>Culturable plant pathogenic fungi associated with sugarcane in southern China.</article-title><source>Fungal Diversity</source><volume>99</volume>(<issue>1</issue>): <fpage>1</fpage>–<lpage>104</lpage>. <ext-link xlink:href="10.1007/s13225-019-00434-5" ext-link-type="doi" xlink:type="simple">https://doi.org/10.1007/s13225-019-00434-5</ext-link></mixed-citation></ref></ref-list></tp:taxon-treatment>
